# Supplementary material for: Grape Heterogeneity Index: Assessment of Overall Grape Heterogeneity Using an Aggregation of Multiple Indicators
Source: Plants (Basel). 2023 Mar 24;12(7):1442. doi: 10.3390/plants12071442 (PMC10097037; doi:10.3390/plants12071442)
Supplement: Supplementary file 1 [file plants-12-01442-s001.zip]

Archive with 1 entries (1 files):
- plants-2281143-supplementary.pdf
